# Supplementary material for: A new brachylophosaurin (Dinosauria: Hadrosauridae) from the Upper Cretaceous Menefee Formation of New Mexico
Source: PeerJ. 2021 Apr 2;9:e11084. doi: 10.7717/peerj.11084 (PMC8020878; doi:10.7717/peerj.11084)
Supplement: Supplemental Information 1 [file peerj-09-11084-s001.xlsx]

## Sheet: Sheet1
S1, Data Matrix
Characters	0	1	2	3		4	5	6	7	8	9	10	11	12	13	14	15	16	17	18	19	20		21	22	23	24	25		26	27	28	29	30	31	32	33	34	35	36	37	38	39	40	41	42	43	44	45
Taxon	PD1	PD2	PD3	PD4		DT1	DT2	DT3	DT4	DT5	DT6	DT7	DT8	DT9	DT10	DT11	DT12	DT13	DT14	DT15	DT16	DT17		SU1	SU2	SU3	SU4	ANG1		PM1	PM2	PM3	PM4	PM5	PM6	PM7	PM8	PM9	PM10	PM11	PM12	PM13	PM14	PM15	PM16	PM17	PM18	PM19	N1
Camptosaurus dispar	0	0	0	0		0	0	0	0	0	0	0	0	0	0	0	0	0	0	0	0	0		?	?	?	?	?		0	0	0	0	0	0	0	0	0	0	0	0	0	0	0	0	0	0	0	0
Iguanacolossus fortis	0	?	0	?		?	?	?	?	?	?	?	?	?	?	?	?	?	?	?	?	?		?	?	?	?	?		?	?	?	?	?	?	?	?	?	?	?	?	?	?	?	?	?	?	?	?
Hippodraco scutodens	?	?	?	?		?	?	?	0	0	0	?	?	0	0	0	0	0	0	0	0	0		0	0	0	0	0		?	?	?	?	?	?	0	?	?	?	?	?	?	?	0	0	0	0	?	0
Theiophytalia kerri	?	?	?	?		?	?	?	?	?	?	?	?	?	?	0	0	0	0	0	0	0		0	0	0	0	0		0	0	0	0	0	1	0	0	0	0	0	0	0	0	0	0	0	0	0	0
Dakotadon lakotaensis	0	0	?	0		0	0	0	0	0	0	0	0	0	0	?	?	0	0	0	0	0		?	0	?	0	?		0	0	0	0	0	1	0	0	0	0	0	0	0	?	0	0	0	0	0	0
Lanzhousaurus magnidens	?	?	?	?		0	0	0	0	0	0	0	1	0	0	0	1	0	0	0	0	?		0	0	0	0	0		?	?	?	?	?	?	?	?	?	?	?	?	?	?	?	?	?	?	?	?
Lurdusaurus arenatus	0	?	?	?		?	?	?	?	?	?	?	?	?	?	?	?	?	?	?	?	?		0	0	0	0	0		0	?	0	0	0	?	?	?	?	?	?	?	?	?	?	?	?	?	?	?
Fukuisaurus tetoriensis	1	0	0	?		0	0	0	0	0	?	0	1	0	2	0	1	0	1	1	1	0		0	0	1	1	0		1	0	0	0	0	1	?	0	?	?	1	?	?	?	?	?	?	0	?	0
Barilium dawsoni	?	?	?	?		0	0	1	0	0	0	0	?	0	0	0	1	?	1	1	1	?		?	?	?	?	?		?	?	?	?	?	?	?	?	?	?	?	?	?	?	?	?	?	?	?	?
Hypselospinus fittoni	?	?	?	?		0	0	1	0	0	0	0	1	0	1	0	1	0	1	1	1	0		?	?	?	?	?		?	?	?	?	?	?	?	?	?	?	?	?	?	?	?	?	?	?	?	?
Iguanodon bernissartensis	0	1	0	0		0	0	1	0	0	0	0	1	0	1	0	1	0	1	1	1	0		0	1	0	1	0		0	0	0	0	0	1	0	0	1	0	1	0	0	0	0	0	0	0	0	0
Mantellisaurus atherfieldensis	0	1	0	0		0	0	1	0	0	0	0	1	0	1	1	1	0	1	1	1	0		0	1	0	1	0		0	0	0	0	0	1	0	0	1	0	1	0	0	0	0	0	0	0	0	0
Magnamanus soriaensis	?	?	?	?		?	?	?	0	?	0	0	1	?	?	?	?	0	1	1	1	0		1	0	1	1	0		?	?	?	?	?	?	?	?	?	?	?	?	?	?	?	?	?	?	?	?
Morelladon beltrani	?	?	?	?		?	?	?	?	?	?	?	?	?	?	?	?	?	?	?	?	?		?	?	?	?	?		?	?	?	?	?	?	?	?	?	?	?	?	?	?	?	?	?	?	?	?
Proa valdearinnoensis	1	0	0	1		0	0	1	0	1	0	0	2	0	1	0	1	1	1	2	1	0		?	?	1	1	1		1	0	0	0	0	1	?	0	1	0	1	0	0	0	0	0	0	0	0	0
Ouranosaurus nigeriensis	2	1	0	1		1	1	1	0	0	0	0	1	1	0	1	1	1	0	1	1	0		0	0	0	1	0		2	1	0	0	0	1	1	1	1	0	1	0	0	0	0	0	0	0	0	0
Batyrosaurus rozhdestvenskyi	1	0	1	1		?	?	?	0	0	0	0	?	1	1	0	1	?	0	1	1	0		0	?	1	1	0		?	?	?	?	?	?	?	?	?	?	?	?	?	?	?	?	?	?	?	?
Sirindhorna khoratensis	0	0	1	1		0	0	1	0	0	0	0	1	0	0	1	1	1	1	2	1	0		0	?	1	?	0		0	0	0	0	0	1	?	0	?	0	1	0	0	0	?	?	?	0	?	0
Koshisaurus katsuyama	?	?	?	?		?	?	?	?	?	?	?	?	?	?	?	?	?	?	?	?	?		?	?	?	?	?		?	?	?	?	?	?	?	?	?	?	?	?	?	?	?	?	?	?	?	?
Altirhinus kurzanovi	0	1	1	1		?	0	1	?	0	?	0	1	0	1	0	1	1	1	2	1	0		0	0	1	1	0		0	0	0	0	0	1	1	0	1	0	1	0	0	0	0	0	0	0	0	0
Choyrodon barsboldi	1	0	0	1		?	0	1	?	1	?	?	1	0	1	0	1	?	1	1	1	0		0	1	1	1	0		0	0	0	0	0	?	1	0	1	0	1	0	0	0	0	0	0	0	0	0
Bayannurosaurus perfectus	1	0	0	1		?	0	1	?	0	?	0	?	0	0	0	?	0	0	0	0	0		0	?	1	0	0		0	0	0	0	0	?	?	1	1	0	1	0	?	?	?	0	?	0	?	?
Jinzhousaurus yangi	0	?	?	1		?	0	1	?	0	?	?	?	0	0	1	1	?	1	?	?	?		0	1	0	1	0		0	?	?	0	0	?	1	?	1	0	1	0	0	0	0	0	0	0	0	0
Bolong yixianensis	?	?	?	1		?	0	1	?	0	?	?	1	0	0	1	1	?	0	1	1	0		?	?	?	?	?		0	0	0	0	0	1	1	1	1	0	1	0	0	0	0	0	0	0	0	0
Gongpoquansaurus mazongshanensis	?	?	?	?		?	?	?	?	?	?	?	?	?	?	?	?	?	?	?	?	?		?	?	?	?	?		?	?	?	?	?	?	?	?	?	?	?	?	?	?	?	?	?	?	?	?
Equijubus normani	?	?	0	1		0	0	1	?	0	?	?	?	0	1	1	1	?	1	2	1	0		0	1	1	1	0		0	0	0	0	0	1	0	0	1	0	1	0	0	0	0	0	0	0	0	0
Jintasaurus meniscus	?	?	?	?		?	?	?	?	?	?	?	?	?	?	?	?	?	?	?	?	?		?	?	?	?	?		?	?	?	?	?	?	?	?	?	?	?	?	?	?	?	?	?	?	?	?
Xuwulong yueluni	0	1	?	1		0	0	1	?	0	?	?	?	0	0	1	1	?	1	?	?	?		0	1	1	1	0		0	0	0	0	0	1	0	1	1	0	1	0	0	0	0	0	0	0	0	0
Probactrosaurus gobiensis	0	1	0	1		0	0	1	0	0	0	1	1	0	1	1	1	1	1	1	1	0		0	?	1	?	0		0	0	0	0	0	1	1	0	1	0	1	0	0	0	0	0	0	0	0	0
Eolambia caroljonesa	0	1	0	1		0	0	1	0	0	0	1	1	1	1	1	1	1	1	1	1	0		0	1	1	1	0		0	0	0	0	0	1	1	0	1	0	1	0	0	0	0	0	0	0	0	0
Protohadros byrdi	0	1	0	1		1	0	1	0	0	0	1	1	1	1	1	1	1	1	1	1	0		0	1	1	1	0		0	0	0	0	0	1	?	0	1	0	1	0	0	0	0	0	0	0	0	0
Jeyawati rugoculus	0	?	?	?		0	0	1	0	0	0	1	1	0	1	1	1	1	1	1	1	0		?	?	?	?	?		?	?	?	?	?	?	?	?	?	?	?	?	?	?	?	?	?	?	?	?
Shuangmiaosaurus gilmorei	?	?	?	?		0	0	1	1	1	1	1	1	0	1	0	1	1	0	2	1	0		?	?	?	?	?		?	?	?	?	?	?	1	?	?	?	?	?	?	?	0	0	0	?	?	?
Nanningosaurus dashiensis	?	?	?	?		?	?	?	?	0	?	1	1	0	?	?	?	?	1	2	1	0		?	?	?	?	?		?	?	?	?	?	?	?	?	?	?	?	?	?	?	?	?	?	?	?	?
Yunganglong datongensis	?	?	?	?		?	?	?	?	?	?	?	?	?	?	?	?	?	?	?	?	?		?	?	?	?	?		?	?	?	?	?	?	?	?	?	?	?	?	?	?	?	?	?	?	?	?
Levnesovia transoxiana	0	?	0	1		0	0	1	0	0	0	1	1	0	1	?	1	1	1	?	?	?		1	?	?	?	0		?	?	?	?	?	?	?	?	?	?	?	?	?	?	?	?	?	?	?	?
Bactrosaurus johnsoni	0	1	0	2		0	0	1	1	0	1	1	1	1	1	0	1	1	1	2	1	0		1	?	1	?	0		0	1	0	0	0	2	1	1	1	0	1	0	0	0	0	0	0	0	0	0
Gilmoreosaurus mongoliensis	0	1	0	1		0	0	?	?	0	?	?	?	0	1	?	?	?	?	?	?	?		?	?	?	?	?		?	?	?	?	?	?	?	?	?	?	?	?	?	?	?	?	?	?	?	?
Gobihadros mongoliensis	0	1	0	2		?	0	1	1	0	1	?	1	0	1	1	1	1	1	1	1	0		1	1	1	1	0		0	1	0	0	0	2	1	1	1	0	1	0	0	0	0	0	0	0	0	0
Nanyangosaurus zhugeii	?	?	?	?		?	?	?	?	?	?	?	?	?	?	?	?	?	?	?	?	?		?	?	?	?	?		?	?	?	?	?	?	?	?	?	?	?	?	?	?	?	?	?	?	?	?
Zhanghenglong yangchengensis	?	?	?	?		0	0	1	1	1	1	?	1	0	1	0	1	1	1	?	?	?		?	?	?	?	?		?	?	?	?	?	?	?	?	?	?	?	?	?	?	?	?	?	?	?	?
Tanius sinensis	?	?	?	?		?	?	?	?	?	?	?	?	?	?	?	?	?	?	?	?	?		?	?	?	?	?		?	?	?	?	?	?	?	?	?	?	?	?	?	?	?	?	?	?	?	?
Plesiohadros djadokhtaensis	0	1	0	2		0	?	1	1	1	1	1	1	0	0	?	1	1	0	2	1	0		?	?	1	?	1		0	0	0	0	0	2	?	1	?	?	?	?	?	?	?	?	?	?	?	?
Tethyshadros insularis	?	?	0	1		?	?	?	?	0	?	?	?	0	1	1	1	1	2	?	?	0		1	1	1	1	1		?	1	0	0	0	2	1	?	1	0	1	0	?	0	0	0	0	0	0	0
Telmatosaurus transsylvanicus	?	?	?	?		1	0	1	1	0	1	1	1	0	1	1	1	1	2	2	1	0		1	?	1	1	1		0	1	0	0	0	2	1	1	1	0	1	0	0	0	0	0	0	0	0	0
Huehuecanauhtlus tiquichensis	?	?	?	?		?	?	?	?	?	?	?	?	?	?	?	?	?	?	?	?	?		?	?	?	?	?		?	?	?	?	?	?	?	?	?	?	?	?	?	?	?	?	?	?	?	?
Claosaurus agilis	?	?	?	?		?	?	?	?	?	?	1	?	?	?	?	?	?	?	2	1	0		?	?	?	?	?		?	?	?	?	?	?	?	?	?	?	?	?	?	?	?	?	?	?	?	?
Lophorhothon atopus	?	?	?	?		?	?	?	?	?	?	?	?	?	?	?	?	?	?	?	?	?		?	?	?	?	?		?	?	?	?	?	?	?	?	?	?	?	?	?	?	?	0	0	?	?	1
Eotrachodon orientalis	0	1	0	2		1	0	1	1	0	1	1	1	0	1	0	1	1	1	2	1	0		1	1	1	1	1		0	0	1	1	0	2	1	1	1	0	1	0	0	0	0	0	0	1	0	1
Hadrosaurus foulkii	?	?	?	?		?	?	?	?	?	?	1	?	?	?	?	?	?	?	?	?	?		?	?	?	?	?		?	?	?	?	?	?	?	?	?	?	?	?	?	?	?	?	?	?	?	?
Acristavus gagslarsoni	?	?	?	?		1	0	1	1	0	1	1	2	0	0	1	1	1	2	2	2	0		1	1	1	1	1		2	1	0	0	1	2	1	1	1	0	1	0	0	0	0	0	0	2	1	1
Ornatops incantatus	?	?	?	?		?	?	?	?	?	?	?	?	?	?	?	?	?	?	?	?	?		?	?	?	?	?		2	?	0	0	?	2	?	1	?	?	1	?	?	?	?	0	?	?	?	?
Probrachylophosaurus bergei	2	1	0	?		1	0	1	1	0	1	1	2	0	1	1	1	1	2	2	2	0		1	1	1	1	1		2	1	0	0	?	2	?	1	?	0	1	?	?	?	?	0	0	?	1	1
Brachylophosaurus canadensis	2	1	0	2		1	0	1	1	0	1	1	2	0	1	1	1	1	2	2	2	1		1	1	1	1	1		2	1	0	0	1	2	1	1	1	0	1	0	0	0	0	0	0	2	1	1
Maiasaura peeblesorum	2	1	0	2		?	?	1	?	0	?	1	?	0	1	1	1	1	2	2	2	1		?	1	1	1	1		2	1	0	0	1	2	1	1	1	0	1	0	0	0	0	0	0	2	1	1
Rhinorex condrupus	?	?	?	?		?	?	?	?	?	?	1	?	?	?	?	?	?	?	2	2	?		?	1	?	1	?		2	1	1	1	1	2	1	?	1	0	1	0	1	0	0	0	0	2	1	1
Gryposaurus latidens	?	?	?	?		1	0	1	?	0	?	1	2	0	1	1	1	1	2	2	2	0		1	?	1	1	1		2	0	1	1	1	2	1	1	1	0	1	0	1	0	0	0	0	2	1	1
Gryposaurus notabilis	2	1	1	2		1	0	1	1	0	1	1	2	0	1	1	1	1	2	2	2	0		1	1	1	1	1		2	1	1	1	1	2	1	?	1	0	1	0	1	0	0	0	0	2	1	1
Gryposaurus monumentensis	2	1	?	2		?	0	1	?	0	?	1	?	0	1	1	1	1	2	2	2	0		1	1	1	1	1		2	1	1	1	1	2	1	?	1	0	1	0	1	0	0	0	0	2	1	1
Anasazisaurus horneri	2	1	?	?		?	?	?	?	?	?	?	?	?	?	?	?	?	?	?	?	?		?	?	?	?	?		?	?	?	?	?	?	1	?	1	0	?	0	0	0	0	0	0	?	1	1
Prosaurolophus maximus	2	1	0	2		1	1	1	1	0	1	1	2	0	0	1	1	1	2	2	2	0		1	1	1	1	1		2	1	1	1	1	2	1	1	1	0	1	0	0	1	0	0	0	2	1	1
Augustynolophus morrisi	2	1	?	2		?	1	1	?	0	?	1	2	0	0	1	1	1	2	2	2	0		1	?	1	?	1		2	0	1	1	1	2	1	?	1	0	1	0	0	?	?	0	0	2	?	1
Saurolophus osborni	2	1	?	2		?	1	1	?	0	?	1	2	0	0	1	1	1	2	2	2	0		1	1	1	1	1		2	0	1	1	1	2	1	1	1	0	1	0	0	1	0	0	0	2	1	1
Saurolophus angustirostris	2	1	0	2		?	1	1	?	0	?	1	2	0	0	1	1	1	2	2	2	0		1	1	1	1	1		2	0	1	1	1	2	1	1	1	0	1	0	0	1	0	0	0	2	1	1
Kerberosaurus manakini	?	?	?	?		?	?	?	?	0	?	1	2	?	?	1	1	1	2	2	2	0		?	?	?	?	?		?	?	?	?	?	?	?	?	?	0	?	0	?	?	?	?	?	?	1	1
Shantungosaurus giganteus	?	?	?	?		?	1	1	?	0	?	1	2	0	0	1	1	1	2	2	2	0		?	?	?	?	?		2	1	1	2	1	2	?	1	1	0	1	0	?	?	?	0	0	2	1	1
Edmontosaurus regalis	2	1	?	2		1	1	1	1	0	1	?	2	0	1	1	1	1	2	2	2	1		1	1	1	1	1		2	1	1	2	1	2	1	1	1	0	1	0	0	0	0	0	0	3	1	1
Edmontosaurus annectens	2	1	0	2		1	1	1	1	0	1	1	2	0	1	1	1	1	2	2	2	1		1	1	1	1	1		2	1	1	2	1	2	1	1	1	0	1	0	0	0	0	0	0	3	1	1
Aralosaurus tuberiferus	?	?	?	?		?	?	?	?	?	?	?	?	?	?	?	?	?	?	?	?	?		?	?	?	?	?		?	?	?	?	?	?	?	?	?	?	?	?	?	?	?	?	0	?	?	?
Canardia garonnensis	?	?	?	?		?	?	?	?	?	?	?	?	?	?	?	?	?	?	?	?	?		1	1	1	1	1		?	?	?	?	?	?	?	?	?	?	?	?	?	?	?	?	?	?	?	?
Pararhabdodon isonensis	?	?	?	?		1	0	1	1	0	1	1	2	0	1	?	1	1	?	?	?	?		?	?	?	?	?		?	?	?	?	?	?	?	?	?	?	?	?	?	?	?	?	?	?	?	?
Tsintaosaurus spinorhinus	2	1	?	2		1	0	1	1	0	1	?	2	0	1	1	1	1	2	2	2	0		1	1	1	1	1		2	0	1	1	0	2	1	1	1	1	1	1	0	0	?	1	1	4	2	1
Jaxartosaurus aralensis	?	?	?	?		?	?	?	?	?	?	?	?	?	?	?	?	?	?	?	?	?		?	?	?	?	?		?	?	?	?	?	?	?	?	?	?	?	?	?	?	?	?	?	?	?	?
Arenysaurus ardevoli	?	?	?	?		?	0	1	?	0	?	1	2	0	1	1	1	1	2	2	2	0		1	1	1	?	1		?	?	?	?	?	?	?	?	?	?	?	?	?	?	?	?	?	?	?	?
Charonosaurus jiayinensis	?	?	?	?		?	0	1	?	0	?	1	2	0	1	1	1	1	2	2	2	0		1	?	1	?	1		?	?	?	?	?	?	?	?	?	?	?	?	?	?	?	?	?	?	?	?
Parasaurolophus cyrtocristatus	?	?	?	?		?	?	?	1	?	1	1	2	?	?	?	1	1	?	?	?	?		?	?	?	?	?		?	?	?	?	?	?	1	?	1	3	1	1	0	0	0	1	0	5	2	1
Parasaurolophus tubicen	?	?	?	?		1	0	1	1	0	1	?	2	0	1	1	1	1	2	2	2	0		1	1	1	1	1		?	?	?	?	?	?	?	?	?	?	?	1	?	?	?	1	0	?	2	?
Parasaurolophus walkeri	2	1	?	2		?	0	1	?	0	?	?	?	0	1	1	1	1	2	?	?	?		1	1	1	1	1		2	1	1	1	0	2	1	?	1	3	1	1	0	0	0	1	0	5	2	1
Amurosaurus riabinini	2	1	0	2		?	0	1	?	0	?	1	2	0	1	1	1	1	2	2	2	0		?	?	1	1	1		2	1	1	1	0	2	1	1	1	1	1	1	0	0	?	1	?	5	2	1
Lambeosaurus lambei	2	1	0	2		1	0	1	1	0	1	?	2	0	1	1	1	1	2	2	2	0		1	1	1	1	1		2	1	1	1	0	2	1	1	1	1	1	1	0	0	1	1	1	5	2	1
Lambeosaurus magnicristatus	2	1	?	?		?	0	1	?	0	?	?	2	0	1	1	1	1	2	2	2	?		1	1	1	1	1		2	1	1	1	0	2	1	?	1	1	1	1	0	0	?	1	1	5	2	1
Olorotitan arharensis	2	1	0	2		1	0	1	1	0	1	?	2	0	1	1	1	1	2	2	2	0		1	1	1	1	1		2	1	1	1	0	2	1	1	1	1	1	1	0	0	?	1	1	5	2	1
Corythosaurus casuarius	2	1	0	2		1	0	1	1	0	1	1	2	0	1	1	1	1	2	2	2	0		1	1	1	1	1		2	1	1	1	0	2	1	1	1	1	1	1	0	0	1	1	1	5	2	1
Corythosaurus intermedius	2	1	0	2		?	0	1	?	0	?	?	2	0	1	1	1	1	2	2	2	0		?	?	?	?	?		2	1	1	1	0	2	1	?	1	1	1	1	0	0	1	1	1	5	2	1
Hypacrosaurus altispinus	?	?	?	?		?	0	1	1	0	1	1	2	0	1	1	1	1	2	2	2	0		1	1	1	1	1		2	1	1	1	0	2	1	1	1	2	1	1	0	0	1	1	1	5	2	1
Hypacrosaurus stebingeri	?	?	?	?		1	0	1	?	0	?	?	2	0	1	1	1	1	2	2	2	0		1	1	1	1	1		2	1	1	1	0	2	1	?	1	1	1	1	0	0	1	1	1	5	2	1
[truncated: 158 more columns]
