# Supplementary material for: A new brachylophosaurin (Dinosauria: Hadrosauridae) from the Upper Cretaceous Menefee Formation of New Mexico
Source: PeerJ. 2021 Apr 2;9:e11084. doi: 10.7717/peerj.11084 (PMC8020878; doi:10.7717/peerj.11084)
Supplement: Supplemental Information 3 [file peerj-09-11084-s003.xlsx]

## Sheet: Sheet1
S2: Taxa, Specimens, and References Used in the Phylogenetic Analysis of Iguanodontia
Taxa	Specimens Examined Firsthand	References Used
Camptosaurus dispar	YPM 1856A, 1877 (holotype), 1878 (paratype), 1880, 1886, 1888, 7334, 7416, 7417, 7419, 7426, 8611, 8619, 8620, 8622, PU14553; USNM 2210, 4277, 4281, 4282, 4697, 5473, 5818, 5819, 5821, 5825, 5954, 5955, 5959, 5961, 5996, 5997, 5998, 7421, 7631; AMNH 6120	Gilmore 1909; McDonald 2011
Iguanacolossus fortis	UMNH VP 20205 (holotype)	McDonald et al. 2010a
Hippodraco scutodens	UMNH VP 20208 (holotype)	McDonald et al. 2010a
Theiophytalia kerri	YPM 1887 (holotype)	Brill and Carpenter 2006
Dakotadon lakotaensis	SDSM 8656 (holotype)	Weishampel and Bjork 1989; Boyd and Pagnac 2015
Lanzhousaurus magnidens		You et al. 2005
Lurdusaurus arenatus	MNHN GDF 1700 (holotype)	Taquet and Russell 1999
Fukuisaurus tetoriensis		Kobayashi and Azuma 2003; Carpenter and Ishida 2010; Shibata and Azuma 2015
Barilium dawsoni	Syntype specimens pertaining to a single individual (NHMUK R798, R799, R802, R4771), NHMUK R3788, R4743, R4746, 28660 (holotype of "Kukufeldia tilgatensis")	Norman 2010, 2011, 2012
Hypselospinus fittoni	NHMUK R1635 (holotype), R1831-1833 (single individual), R1834, syntype specimens of "Iguanodon hollingtoniensis" (R1148, R1629, R1632), specimens referred to "I. hollingtoniensis" (R604, R811)	Norman 2010, 2012, 2014
Iguanodon bernissartensis	IRSNB 1534 (lectotype), 1536, 1561, 1639; syntype specimens of "Iguanodon seelyi" pertaining to a single individual (NHMUK R2502, R2503, R2506, R2507); NHMUK R5162, R5331; MIWG 1997.55	Norman 1980, 2012
Mantellisaurus atherfieldensis	NHMUK R5764 (holotype), R11521, R3741; IRSNB 1551; MIWG 6344	Hooley 1925; Norman 1986, 1993, 2012; McDonald 2012
Magnamanus soriaensis		Vidarte et al. 2016
Morelladon beltrani		Gasulla et al. 2015
Proa valdearinnoensis		McDonald et al. 2012a; Verdú et al. 2015
Ouranosaurus nigeriensis	Casts of holotype MNHN GDF 300	Taquet 1976; Bertozzo et al. 2017a
Batyrosaurus rozhdestvenskyi		Godefroit et al. 2012a
Sirindhorna khoratensis		Shibata et al. 2015
Koshisaurus katsuyama		Shibata and Azuma 2015
Altirhinus kurzanovi	MSM cast of holotype PIN 3386/8	Norman 1998
Choyrodon barsboldi		Gates et al. 2018
Bayannurosaurus perfectus		Xu et al. 2018
Jinzhousaurus yangi		Barrett et al. 2009; Wang et al. 2011
Bolong yixianensis		Wu and Godefroit 2012; Zheng et al. 2014
Gongpoquansaurus mazongshanensis		Lu 1997; You et al. 2014
Equijubus normani	IVPP V 12534 (holotype)	You et al. 2003a; McDonald et al. 2014
Jintasaurus meniscus		You and Li 2009
Xuwulong yueluni		You et al. 2011
Probactrosaurus gobiensis	IRSNB specimens	Norman 2002
Eolambia caroljonesa	CEUM 9758 (holotype), 5212 (paratype), additional CEUM specimens from Eolambia #2 bonebed and Willow Springs 8 bonebed; FMNH PR 3847	Kirkland 1998; Head 2001; McDonald et al. 2012b, 2017
Protohadros byrdi	SMU 74582 (holotype)	Head 1998
Jeyawati rugoculus	MSM P4166 (holotype)	McDonald et al. 2010b
Shuangmiaosaurus gilmorei		You et al. 2003b
Nanningosaurus dashiensis		Mo et al. 2007
Yunganglong datongensis		Wang et al. 2013
Levnesovia transoxiana		Sues and Averianov 2009
Bactrosaurus johnsoni	AMNH 6365, 6366, 6372, 6386, 6396, 6553 (holotype), 6575, 6577; IRSNB casts; YPM 5767 (cast of PIN 2549/1)	Gilmore 1933; Godefroit et al. 1998
Gilmoreosaurus mongoliensis	AMNH 6369 and specimens formerly catalogued under the number AMNH 6551 (AMNH FARB 30653, 30654, 30655, 30657, 30658, 30659, 30671, 30722, 30725, 30727, 30728, 30736, 30738, 30769)	Gilmore 1933; Prieto-Márquez and Norell 2010
Gobihadros mongoliensis		Tsogtbaatar et al. 2019
Nanyangosaurus zhugeii		Xu et al. 2000
Zhanghenglong yangchengensis		Xing et al. 2014a
Tanius sinensis		Wiman 1929
Plesiohadros djadokhtaensis		Tsogtbaatar et al. 2014
Tethyshadros insularis		Dalla Vecchia 2009a
Telmatosaurus transsylvanicus	NHMUK R3386 (lectotype), R3387, R3388, R3841	Weishampel et al. 1993; Dalla Vecchia 2009b
Huehuecanauhtlus tiquichensis		Ramírez-Velasco et al. 2012
Claosaurus agilis	YPM 1190 (holotype)	Carpenter et al. 1995; Prieto-Márquez 2011; Prieto-Márquez et al. 2016b
Lophorhothon atopus		Langston 1960; Prieto-Márquez et al. 2016b
Eotrachodon orientalis		Prieto-Márquez et al. 2016a, 2016b
Hadrosaurus foulkii	Syntype specimens pertaining to a single individual (ANSP 9201, 9202, 9203, 9204, 10005)	Prieto-Márquez et al. 2006a; Prieto-Márquez 2011; Prieto-Márquez et al. 2016b
Acristavus gagslarsoni	MOR 1155 (holotype); UMNH VP 16607	Gates et al. 2011; Freedman Fowler and Horner 2015
Ornatops incantatus	WSC 10058 (holotype)	This paper
Probrachylophosaurus bergei	MOR 2919 (holotype), 1097	Freedman Fowler and Horner 2015
Brachylophosaurus canadensis	MOR 720, 794, 940, 1071	Prieto-Márquez 2005, 2007; Cuthbertson and Holmes 2010; Freedman Fowler and Horner 2015
Maiasaura peeblesorum	MOR CAST 089 (cast of TMDC/OTM F138)	Horner 1983; Trexler 1995; Dilkes 1999; Freedman Fowler and Horner 2015
Rhinorex condrupus		Gates and Scheetz 2015
Gryposaurus latidens	MOR 478	Horner 1992; Prieto-Márquez 2012
Gryposaurus notabilis	TMP 80.22.01, 91.81.01	Lambe 1914; Parks 1920; Prieto-Márquez 2010a; Bertozzo et al. 2017b
Gryposaurus monumentensis	RAM 6797 (holotype)	Gates and Sampson 2007; Gates et al. 2013
Anasazisaurus horneri		Hunt and Lucas 1993; Lucas et al. 2006; Prieto-Márquez 2014a
Prosaurolophus maximus	AMNH 5386 (holotype); TMP 1984.001.0001; MOR 454 (holotype of "P. blackfeetensis"), 447, 553	Parks 1924; Horner 1992; McGarrity et al. 2013
Augustynolophus morrisi	LACM/CIT 2852 (holotype)	Bell and Evans 2010; Prieto-Márquez and Wagner 2013a; Prieto-Márquez et al. 2015
Saurolophus osborni	AMNH 5220 (holotype)	Brown 1912, 1913a; Bell 2011a
Saurolophus angustirostris		Maryańska and Osmólska 1981, 1984; Bell 2011b
Kerberosaurus manakini		Bolotsky and Godefroit 2004; Godefroit et al. 2012b; Xing et al. 2014b
Shantungosaurus giganteus		Hu 1973; Xing et al. 2014b
Edmontosaurus regalis	CM 26259	Lambe 1917; Campione and Evans 2011; Campione 2014; Xing et al. 2017
Edmontosaurus annectens	USNM 2413, 3814, 4737, 4807, 4809, 5839, 22102; YPM 2182 (paratype); DMNS 1493; AMNH 427, 5046, 5730, 5879, 5886; MOR 003, 1626	Campione and Evans 2011; Prieto-Márquez 2014b
Aralosaurus tuberiferus		Godefroit et al. 2004a
Canardia garonnensis		Prieto-Márquez et al. 2013
Pararhabdodon isonensis		Prieto-Márquez et al. 2006b; Prieto-Márquez and Wagner 2009
Tsintaosaurus spinorhinus		Prieto-Márquez and Wagner 2009, 2013b
Jaxartosaurus aralensis		Godefroit et al. 2004b
Arenysaurus ardevoli		Pereda-Suberbiola et al. 2009; Cruzado-Caballero et al. 2013; Prieto-Márquez et al. 2013
Charonosaurus jiayinensis		Godefroit et al. 2001
Parasaurolophus cyrtocristatus	FMNH P27393 (holotype)	Ostrom 1963; Sullivan and Williamson 1999
Parasaurolophus tubicen	NMMNH P-25100	Wiman 1931; Sullivan and Williamson 1999
Parasaurolophus walkeri	MOR cast of CMN 8502	Parks 1922; Sullivan and Williamson 1999; Evans et al. 2007, 2009
Amurosaurus riabinini	IRSNB casts of AEHM material	Godefroit et al. 2004b; Bolotsky et al. 2014
Lambeosaurus lambei	AMNH 5353, 5373; FMNH 1479; TMP 82.38.01; YPM 3222	Gilmore 1924a
Lambeosaurus magnicristatus	TMP 66.04.01	Evans and Reisz 2007
Olorotitan arharensis	IRSNB casts of holotype AEHM 2/845	Godefroit et al. 2012c
Corythosaurus casuarius	AMNH 5240 (holotype), 5338 (paratype), 5359, 5433; CM 9461; USNM 15493; TMP 80.23.4, 82.37.01, 84.121.01	Brown 1914, 1916; Ostrom 1961
Corythosaurus intermedius		Parks 1923
Hypacrosaurus altispinus	AMNH 5278; TMP 82.10.01	Brown 1913b; Gilmore 1924b; Evans 2010
Hypacrosaurus stebingeri	MOR 549 (holotype)	Brink et al. 2011, 2014
