# Supplementary material for: A new brachylophosaurin (Dinosauria: Hadrosauridae) from the Upper Cretaceous Menefee Formation of New Mexico
Source: PeerJ. 2021 Apr 2;9:e11084. doi: 10.7717/peerj.11084 (PMC8020878; doi:10.7717/peerj.11084)
Supplement: Supplemental Information 4 — Data matrix was formatted for use with TNT. [file peerj-09-11084-s004.txt]

xread
204 86
Camptosaurus_dispar	0	0	0	0		0	0	0	0	0	0	0	0	0	0	0	0	0	0	0	0	0		?	?	?	?	?		0	0	0	0	0	0	0	0	0	0	0	0	0	0	0	0	0	0	0	0
Iguanacolossus_fortis	0	?	0	?		?	?	?	?	?	?	?	?	?	?	?	?	?	?	?	?	?		?	?	?	?	?		?	?	?	?	?	?	?	?	?	?	?	?	?	?	?	?	?	?	?	?
Hippodraco_scutodens	?	?	?	?		?	?	?	0	0	0	?	?	0	0	0	0	0	0	0	0	0		0	0	0	0	0		?	?	?	?	?	?	0	?	?	?	?	?	?	?	0	0	0	0	?	0
Theiophytalia_kerri	?	?	?	?		?	?	?	?	?	?	?	?	?	?	0	0	0	0	0	0	0		0	0	0	0	0		0	0	0	0	0	1	0	0	0	0	0	0	0	0	0	0	0	0	0	0
Dakotadon_lakotaensis	0	0	?	0		0	0	0	0	0	0	0	0	0	0	?	?	0	0	0	0	0		?	0	?	0	?		0	0	0	0	0	1	0	0	0	0	0	0	0	?	0	0	0	0	0	0
Lanzhousaurus_magnidens	?	?	?	?		0	0	0	0	0	0	0	1	0	0	0	1	0	0	0	0	?		0	0	0	0	0		?	?	?	?	?	?	?	?	?	?	?	?	?	?	?	?	?	?	?	?
Lurdusaurus_arenatus	0	?	?	?		?	?	?	?	?	?	?	?	?	?	?	?	?	?	?	?	?		0	0	0	0	0		0	?	0	0	0	?	?	?	?	?	?	?	?	?	?	?	?	?	?	?
Fukuisaurus_tetoriensis	1	0	0	?		0	0	0	0	0	?	0	1	0	2	0	1	0	1	1	1	0		0	0	1	1	0		1	0	0	0	0	1	?	0	?	?	1	?	?	?	?	?	?	0	?	0
Barilium_dawsoni	?	?	?	?		0	0	1	0	0	0	0	?	0	0	0	1	?	1	1	1	?		?	?	?	?	?		?	?	?	?	?	?	?	?	?	?	?	?	?	?	?	?	?	?	?	?
Hypselospinus_fittoni	?	?	?	?		0	0	1	0	0	0	0	1	0	1	0	1	0	1	1	1	0		?	?	?	?	?		?	?	?	?	?	?	?	?	?	?	?	?	?	?	?	?	?	?	?	?
Iguanodon_bernissartensis	0	1	0	0		0	0	1	0	0	0	0	1	0	1	0	1	0	1	1	1	0		0	1	0	1	0		0	0	0	0	0	1	0	0	1	0	1	0	0	0	0	0	0	0	0	0
Mantellisaurus_atherfieldensis	0	1	0	0		0	0	1	0	0	0	0	1	0	1	1	1	0	1	1	1	0		0	1	0	1	0		0	0	0	0	0	1	0	0	1	0	1	0	0	0	0	0	0	0	0	0
Magnamanus_soriaensis	?	?	?	?		?	?	?	0	?	0	0	1	?	?	?	?	0	1	1	1	0		1	0	1	1	0		?	?	?	?	?	?	?	?	?	?	?	?	?	?	?	?	?	?	?	?
Morelladon_beltrani	?	?	?	?		?	?	?	?	?	?	?	?	?	?	?	?	?	?	?	?	?		?	?	?	?	?		?	?	?	?	?	?	?	?	?	?	?	?	?	?	?	?	?	?	?	?
Proa_valdearinnoensis	1	0	0	1		0	0	1	0	1	0	0	2	0	1	0	1	1	1	2	1	0		?	?	1	1	1		1	0	0	0	0	1	?	0	1	0	1	0	0	0	0	0	0	0	0	0
Ouranosaurus_nigeriensis	2	1	0	1		1	1	1	0	0	0	0	1	1	0	1	1	1	0	1	1	0		0	0	0	1	0		2	1	0	0	0	1	1	1	1	0	1	0	0	0	0	0	0	0	0	0
Batyrosaurus_rozhdestvenskyi	1	0	1	1		?	?	?	0	0	0	0	?	1	1	0	1	?	0	1	1	0		0	?	1	1	0		?	?	?	?	?	?	?	?	?	?	?	?	?	?	?	?	?	?	?	?
Sirindhorna_khoratensis	0	0	1	1		0	0	1	0	0	0	0	1	0	0	1	1	1	1	2	1	0		0	?	1	?	0		0	0	0	0	0	1	?	0	?	0	1	0	0	0	?	?	?	0	?	0
Koshisaurus_katsuyama	?	?	?	?		?	?	?	?	?	?	?	?	?	?	?	?	?	?	?	?	?		?	?	?	?	?		?	?	?	?	?	?	?	?	?	?	?	?	?	?	?	?	?	?	?	?
Altirhinus_kurzanovi	0	1	1	1		?	0	1	?	0	?	0	1	0	1	0	1	1	1	2	1	0		0	0	1	1	0		0	0	0	0	0	1	1	0	1	0	1	0	0	0	0	0	0	0	0	0
Choyrodon_barsboldi	1	0	0	1		?	0	1	?	1	?	?	1	0	1	0	1	?	1	1	1	0		0	1	1	1	0		0	0	0	0	0	?	1	0	1	0	1	0	0	0	0	0	0	0	0	0
Bayannurosaurus_perfectus	1	0	0	1		?	0	1	?	0	?	0	?	0	0	0	?	0	0	0	0	0		0	?	1	0	0		0	0	0	0	0	?	?	1	1	0	1	0	?	?	?	0	?	0	?	?
Jinzhousaurus_yangi	0	?	?	1		?	0	1	?	0	?	?	?	0	0	1	1	?	1	?	?	?		0	1	0	1	0		0	?	?	0	0	?	1	?	1	0	1	0	0	0	0	0	0	0	0	0
Bolong_yixianensis	?	?	?	1		?	0	1	?	0	?	?	1	0	0	1	1	?	0	1	1	0		?	?	?	?	?		0	0	0	0	0	1	1	1	1	0	1	0	0	0	0	0	0	0	0	0
Gongpoquansaurus_mazongshanensis	?	?	?	?		?	?	?	?	?	?	?	?	?	?	?	?	?	?	?	?	?		?	?	?	?	?		?	?	?	?	?	?	?	?	?	?	?	?	?	?	?	?	?	?	?	?
Equijubus_normani	?	?	0	1		0	0	1	?	0	?	?	?	0	1	1	1	?	1	2	1	0		0	1	1	1	0		0	0	0	0	0	1	0	0	1	0	1	0	0	0	0	0	0	0	0	0
Jintasaurus_meniscus	?	?	?	?		?	?	?	?	?	?	?	?	?	?	?	?	?	?	?	?	?		?	?	?	?	?		?	?	?	?	?	?	?	?	?	?	?	?	?	?	?	?	?	?	?	?
Xuwulong_yueluni	0	1	?	1		0	0	1	?	0	?	?	?	0	0	1	1	?	1	?	?	?		0	1	1	1	0		0	0	0	0	0	1	0	1	1	0	1	0	0	0	0	0	0	0	0	0
Probactrosaurus_gobiensis	0	1	0	1		0	0	1	0	0	0	1	1	0	1	1	1	1	1	1	1	0		0	?	1	?	0		0	0	0	0	0	1	1	0	1	0	1	0	0	0	0	0	0	0	0	0
Eolambia_caroljonesa	0	1	0	1		0	0	1	0	0	0	1	1	1	1	1	1	1	1	1	1	0		0	1	1	1	0		0	0	0	0	0	1	1	0	1	0	1	0	0	0	0	0	0	0	0	0
Protohadros_byrdi	0	1	0	1		1	0	1	0	0	0	1	1	1	1	1	1	1	1	1	1	0		0	1	1	1	0		0	0	0	0	0	1	?	0	1	0	1	0	0	0	0	0	0	0	0	0
Jeyawati_rugoculus	0	?	?	?		0	0	1	0	0	0	1	1	0	1	1	1	1	1	1	1	0		?	?	?	?	?		?	?	?	?	?	?	?	?	?	?	?	?	?	?	?	?	?	?	?	?
Shuangmiaosaurus_gilmorei	?	?	?	?		0	0	1	1	1	1	1	1	0	1	0	1	1	0	2	1	0		?	?	?	?	?		?	?	?	?	?	?	1	?	?	?	?	?	?	?	0	0	0	?	?	?
Nanningosaurus_dashiensis	?	?	?	?		?	?	?	?	0	?	1	1	0	?	?	?	?	1	2	1	0		?	?	?	?	?		?	?	?	?	?	?	?	?	?	?	?	?	?	?	?	?	?	?	?	?
Yunganglong_datongensis	?	?	?	?		?	?	?	?	?	?	?	?	?	?	?	?	?	?	?	?	?		?	?	?	?	?		?	?	?	?	?	?	?	?	?	?	?	?	?	?	?	?	?	?	?	?
Levnesovia_transoxiana	0	?	0	1		0	0	1	0	0	0	1	1	0	1	?	1	1	1	?	?	?		1	?	?	?	0		?	?	?	?	?	?	?	?	?	?	?	?	?	?	?	?	?	?	?	?
Bactrosaurus_johnsoni	0	1	0	2		0	0	1	1	0	1	1	1	1	1	0	1	1	1	2	1	0		1	?	1	?	0		0	1	0	0	0	2	1	1	1	0	1	0	0	0	0	0	0	0	0	0
Gilmoreosaurus_mongoliensis	0	1	0	1		0	0	?	?	0	?	?	?	0	1	?	?	?	?	?	?	?		?	?	?	?	?		?	?	?	?	?	?	?	?	?	?	?	?	?	?	?	?	?	?	?	?
Gobihadros_mongoliensis	0	1	0	2		?	0	1	1	0	1	?	1	0	1	1	1	1	1	1	1	0		1	1	1	1	0		0	1	0	0	0	2	1	1	1	0	1	0	0	0	0	0	0	0	0	0
Nanyangosaurus_zhugeii	?	?	?	?		?	?	?	?	?	?	?	?	?	?	?	?	?	?	?	?	?		?	?	?	?	?		?	?	?	?	?	?	?	?	?	?	?	?	?	?	?	?	?	?	?	?
Zhanghenglong_yangchengensis	?	?	?	?		0	0	1	1	1	1	?	1	0	1	0	1	1	1	?	?	?		?	?	?	?	?		?	?	?	?	?	?	?	?	?	?	?	?	?	?	?	?	?	?	?	?
Tanius_sinensis	?	?	?	?		?	?	?	?	?	?	?	?	?	?	?	?	?	?	?	?	?		?	?	?	?	?		?	?	?	?	?	?	?	?	?	?	?	?	?	?	?	?	?	?	?	?
Plesiohadros_djadokhtaensis	0	1	0	2		0	?	1	1	1	1	1	1	0	0	?	1	1	0	2	1	0		?	?	1	?	1		0	0	0	0	0	2	?	1	?	?	?	?	?	?	?	?	?	?	?	?
Tethyshadros_insularis	?	?	0	1		?	?	?	?	0	?	?	?	0	1	1	1	1	2	?	?	0		1	1	1	1	1		?	1	0	0	0	2	1	?	1	0	1	0	?	0	0	0	0	0	0	0
Telmatosaurus_transsylvanicus	?	?	?	?		1	0	1	1	0	1	1	1	0	1	1	1	1	2	2	1	0		1	?	1	1	1		0	1	0	0	0	2	1	1	1	0	1	0	0	0	0	0	0	0	0	0
Huehuecanauhtlus_tiquichensis	?	?	?	?		?	?	?	?	?	?	?	?	?	?	?	?	?	?	?	?	?		?	?	?	?	?		?	?	?	?	?	?	?	?	?	?	?	?	?	?	?	?	?	?	?	?
Claosaurus_agilis	?	?	?	?		?	?	?	?	?	?	1	?	?	?	?	?	?	?	2	1	0		?	?	?	?	?		?	?	?	?	?	?	?	?	?	?	?	?	?	?	?	?	?	?	?	?
Lophorhothon_atopus	?	?	?	?		?	?	?	?	?	?	?	?	?	?	?	?	?	?	?	?	?		?	?	?	?	?		?	?	?	?	?	?	?	?	?	?	?	?	?	?	?	0	0	?	?	1
Eotrachodon_orientalis	0	1	0	2		1	0	1	1	0	1	1	1	0	1	0	1	1	1	2	1	0		1	1	1	1	1		0	0	1	1	0	2	1	1	1	0	1	0	0	0	0	0	0	1	0	1
Hadrosaurus_foulkii	?	?	?	?		?	?	?	?	?	?	1	?	?	?	?	?	?	?	?	?	?		?	?	?	?	?		?	?	?	?	?	?	?	?	?	?	?	?	?	?	?	?	?	?	?	?
Acristavus_gagslarsoni	?	?	?	?		1	0	1	1	0	1	1	2	0	0	1	1	1	2	2	2	0		1	1	1	1	1		2	1	0	0	1	2	1	1	1	0	1	0	0	0	0	0	0	2	1	1
Ornatops_incantatus	?	?	?	?		?	?	?	?	?	?	?	?	?	?	?	?	?	?	?	?	?		?	?	?	?	?		2	?	0	0	?	2	?	1	?	?	1	?	?	?	?	0	?	?	?	?
Probrachylophosaurus_bergei	2	1	0	?		1	0	1	1	0	1	1	2	0	1	1	1	1	2	2	2	0		1	1	1	1	1		2	1	0	0	?	2	?	1	?	0	1	?	?	?	?	0	0	?	1	1
Brachylophosaurus_canadensis	2	1	0	2		1	0	1	1	0	1	1	2	0	1	1	1	1	2	2	2	1		1	1	1	1	1		2	1	0	0	1	2	1	1	1	0	1	0	0	0	0	0	0	2	1	1
Maiasaura_peeblesorum	2	1	0	2		?	?	1	?	0	?	1	?	0	1	1	1	1	2	2	2	1		?	1	1	1	1		2	1	0	0	1	2	1	1	1	0	1	0	0	0	0	0	0	2	1	1
Rhinorex_condrupus	?	?	?	?		?	?	?	?	?	?	1	?	?	?	?	?	?	?	2	2	?		?	1	?	1	?		2	1	1	1	1	2	1	?	1	0	1	0	1	0	0	0	0	2	1	1
Gryposaurus_latidens	?	?	?	?		1	0	1	?	0	?	1	2	0	1	1	1	1	2	2	2	0		1	?	1	1	1		2	0	1	1	1	2	1	1	1	0	1	0	1	0	0	0	0	2	1	1
Gryposaurus_notabilis	2	1	1	2		1	0	1	1	0	1	1	2	0	1	1	1	1	2	2	2	0		1	1	1	1	1		2	1	1	1	1	2	1	?	1	0	1	0	1	0	0	0	0	2	1	1
Gryposaurus_monumentensis	2	1	?	2		?	0	1	?	0	?	1	?	0	1	1	1	1	2	2	2	0		1	1	1	1	1		2	1	1	1	1	2	1	?	1	0	1	0	1	0	0	0	0	2	1	1
Anasazisaurus_horneri	2	1	?	?		?	?	?	?	?	?	?	?	?	?	?	?	?	?	?	?	?		?	?	?	?	?		?	?	?	?	?	?	1	?	1	0	?	0	0	0	0	0	0	?	1	1
Prosaurolophus_maximus	2	1	0	2		1	1	1	1	0	1	1	2	0	0	1	1	1	2	2	2	0		1	1	1	1	1		2	1	1	1	1	2	1	1	1	0	1	0	0	1	0	0	0	2	1	1
Augustynolophus_morrisi	2	1	?	2		?	1	1	?	0	?	1	2	0	0	1	1	1	2	2	2	0		1	?	1	?	1		2	0	1	1	1	2	1	?	1	0	1	0	0	?	?	0	0	2	?	1
Saurolophus_osborni	2	1	?	2		?	1	1	?	0	?	1	2	0	0	1	1	1	2	2	2	0		1	1	1	1	1		2	0	1	1	1	2	1	1	1	0	1	0	0	1	0	0	0	2	1	1
Saurolophus_angustirostris	2	1	0	2		?	1	1	?	0	?	1	2	0	0	1	1	1	2	2	2	0		1	1	1	1	1		2	0	1	1	1	2	1	1	1	0	1	0	0	1	0	0	0	2	1	1
Kerberosaurus_manakini	?	?	?	?		?	?	?	?	0	?	1	2	?	?	1	1	1	2	2	2	0		?	?	?	?	?		?	?	?	?	?	?	?	?	?	0	?	0	?	?	?	?	?	?	1	1
Shantungosaurus_giganteus	?	?	?	?		?	1	1	?	0	?	1	2	0	0	1	1	1	2	2	2	0		?	?	?	?	?		2	1	1	2	1	2	?	1	1	0	1	0	?	?	?	0	0	2	1	1
Edmontosaurus_regalis	2	1	?	2		1	1	1	1	0	1	?	2	0	1	1	1	1	2	2	2	1		1	1	1	1	1		2	1	1	2	1	2	1	1	1	0	1	0	0	0	0	0	0	3	1	1
Edmontosaurus_annectens	2	1	0	2		1	1	1	1	0	1	1	2	0	1	1	1	1	2	2	2	1		1	1	1	1	1		2	1	1	2	1	2	1	1	1	0	1	0	0	0	0	0	0	3	1	1
Aralosaurus_tuberiferus	?	?	?	?		?	?	?	?	?	?	?	?	?	?	?	?	?	?	?	?	?		?	?	?	?	?		?	?	?	?	?	?	?	?	?	?	?	?	?	?	?	?	0	?	?	?
Canardia_garonnensis	?	?	?	?		?	?	?	?	?	?	?	?	?	?	?	?	?	?	?	?	?		1	1	1	1	1		?	?	?	?	?	?	?	?	?	?	?	?	?	?	?	?	?	?	?	?
Pararhabdodon_isonensis	?	?	?	?		1	0	1	1	0	1	1	2	0	1	?	1	1	?	?	?	?		?	?	?	?	?		?	?	?	?	?	?	?	?	?	?	?	?	?	?	?	?	?	?	?	?
Tsintaosaurus_spinorhinus	2	1	?	2		1	0	1	1	0	1	?	2	0	1	1	1	1	2	2	2	0		1	1	1	1	1		2	0	1	1	0	2	1	1	1	1	1	1	0	0	?	1	1	4	2	1
Jaxartosaurus_aralensis	?	?	?	?		?	?	?	?	?	?	?	?	?	?	?	?	?	?	?	?	?		?	?	?	?	?		?	?	?	?	?	?	?	?	?	?	?	?	?	?	?	?	?	?	?	?
Arenysaurus_ardevoli	?	?	?	?		?	0	1	?	0	?	1	2	0	1	1	1	1	2	2	2	0		1	1	1	?	1		?	?	?	?	?	?	?	?	?	?	?	?	?	?	?	?	?	?	?	?
Charonosaurus_jiayinensis	?	?	?	?		?	0	1	?	0	?	1	2	0	1	1	1	1	2	2	2	0		1	?	1	?	1		?	?	?	?	?	?	?	?	?	?	?	?	?	?	?	?	?	?	?	?
Parasaurolophus_cyrtocristatus	?	?	?	?		?	?	?	1	?	1	1	2	?	?	?	1	1	?	?	?	?		?	?	?	?	?		?	?	?	?	?	?	1	?	1	3	1	1	0	0	0	1	0	5	2	1
Parasaurolophus_tubicen	?	?	?	?		1	0	1	1	0	1	?	2	0	1	1	1	1	2	2	2	0		1	1	1	1	1		?	?	?	?	?	?	?	?	?	?	?	1	?	?	?	1	0	?	2	?
Parasaurolophus_walkeri	2	1	?	2		?	0	1	?	0	?	?	?	0	1	1	1	1	2	?	?	?		1	1	1	1	1		2	1	1	1	0	2	1	?	1	3	1	1	0	0	0	1	0	5	2	1
Amurosaurus_riabinini	2	1	0	2		?	0	1	?	0	?	1	2	0	1	1	1	1	2	2	2	0		?	?	1	1	1		2	1	1	1	0	2	1	1	1	1	1	1	0	0	?	1	?	5	2	1
Lambeosaurus_lambei	2	1	0	2		1	0	1	1	0	1	?	2	0	1	1	1	1	2	2	2	0		1	1	1	1	1		2	1	1	1	0	2	1	1	1	1	1	1	0	0	1	1	1	5	2	1
Lambeosaurus_magnicristatus	2	1	?	?		?	0	1	?	0	?	?	2	0	1	1	1	1	2	2	2	?		1	1	1	1	1		2	1	1	1	0	2	1	?	1	1	1	1	0	0	?	1	1	5	2	1
Olorotitan_arharensis	2	1	0	2		1	0	1	1	0	1	?	2	0	1	1	1	1	2	2	2	0		1	1	1	1	1		2	1	1	1	0	2	1	1	1	1	1	1	0	0	?	1	1	5	2	1
Corythosaurus_casuarius	2	1	0	2		1	0	1	1	0	1	1	2	0	1	1	1	1	2	2	2	0		1	1	1	1	1		2	1	1	1	0	2	1	1	1	1	1	1	0	0	1	1	1	5	2	1
Corythosaurus_intermedius	2	1	0	2		?	0	1	?	0	?	?	2	0	1	1	1	1	2	2	2	0		?	?	?	?	?		2	1	1	1	0	2	1	?	1	1	1	1	0	0	1	1	1	5	2	1
Hypacrosaurus_altispinus	?	?	?	?		?	0	1	1	0	1	1	2	0	1	1	1	1	2	2	2	0		1	1	1	1	1		2	1	1	1	0	2	1	1	1	2	1	1	0	0	1	1	1	5	2	1
Hypacrosaurus_stebingeri	?	?	?	?		1	0	1	?	0	?	?	2	0	1	1	1	1	2	2	2	0		1	1	1	1	1		2	1	1	1	0	2	1	?	1	1	1	1	0	0	1	1	1	5	2	1
;
[truncated: 158 more columns]
